# Supplementary material for: Susceptibility to Pentylenetetrazole-Induced Seizures in Mice with Distinct Activity of the Endogenous Opioid System
Source: Int J Mol Sci. 2024 Jun 26;25(13):6978. doi: 10.3390/ijms25136978 (PMC11241619; doi:10.3390/ijms25136978)
Supplement: Supplementary file 1 [file ijms-25-06978-s001.zip]

Archive with 1 entries (1 files):
- ijms-3010917-supplementary.pdf
